# Supplementary material for: Deep Neural Network Integrated into Network-Based Stratification (D3NS): A Method to Uncover Cancer Subtypes from Somatic Mutations
Source: Cancers (Basel). 2024 Aug 14;16(16):2845. doi: 10.3390/cancers16162845 (PMC11352240; doi:10.3390/cancers16162845)
Supplement: Supplementary file 1 [file cancers-16-02845-s001.zip]

Archive with 1 entries (1 files):
- cancers-3139691-supplementary.pdf
